# Supplementary material for: The Avian Influenza Virus PA Protein Recruits Host RPS27A to Support Viral Replication
Source: Viruses. 2026 Mar 3;18(3):317. doi: 10.3390/v18030317 (PMC13030293; doi:10.3390/v18030317)
Supplement: Supplementary file 1 [file viruses-18-00317-s001.zip]

Archive with 5 entries (5 files):
- Figure S3.pdf
- Table S1.csv
- Table S2.xlsx
- Figure S1.pdf
- Figure S2.pdf
