# Supplementary material for: The Avian Influenza Virus PA Protein Recruits Host RPS27A to Support Viral Replication
Source: Viruses. 2026 Mar 3;18(3):317. doi: 10.3390/v18030317 (PMC13030293; doi:10.3390/v18030317)
Supplement: Supplementary file 1 [file viruses-18-00317-s001.zip › Table S1.csv]

Table S1. Genes identified in the intersection of transcriptomes and protein interactomes.
Upregulated genes	Downregulated genes
RPS27A	HSP90AB1
RPS4X	SMC2
POLR2G	MSN
RPS5	PUM2
SELENOF	PSMD1
PRDX3	LMNA
SKP1	ACTN1
TAF9	GEMIN5
DUT	KAT7
LSM1	KPNA4
LSM4	RBM28
ATP5PO	HSP90B1
MPLKIP	IMMT
MRPS28	LARP4B
MRPL48	COIL
MRPS15	TCOF1
HOXC9	PUM3
SHFL	UHRF1
	UTP14A
	DIS3
	UTP15
	BMS1
	HP1BP3
	TRRAP
	ZFC3H1
	UPF3B
	RFC3
	CAMSAP2
	ATAD5
	MARK3
	AIFM1
	BAG5
	PRPF6
	RCL1
	PRRC2B
	DHX37
	SLC25A13
	NEMF
	UPF2
	WDR33
	HMMR
	SPTLC2
	CDC20
	RRP8
	MAP7D1
	SRRM2
	CSNK1D
	XRN1
	BAG6
	NFX1
	REXO4
	DCAF7
	LSM14B
	DMAP1
	BYSL
	CTNND1
	DIDO1
	DPF2
	SMARCD1
	NOP2
	TBP
	CCDC9
	DNAJB2
	DSP
	CCNK
	EDC3
	TAB1
	SUGP1
	ATAD3A
	PFDN5
	ARHGEF2
	MAP1S
	TOP3B
