# Supplementary material for: The Avian Influenza Virus PA Protein Recruits Host RPS27A to Support Viral Replication
Source: Viruses. 2026 Mar 3;18(3):317. doi: 10.3390/v18030317 (PMC13030293; doi:10.3390/v18030317)
Supplement: Supplementary file 1 [file viruses-18-00317-s001.zip › Table S2.xlsx]

## Sheet: Sheet1
Table S2. Host factors associated with influenza PA function reported in the literature
Gene	Reference
NCL	(Gao et al., 2018)
eEF1A1	(Zhou et al., 2013)
PCBP1	(Li et al., 2018)
HAX1	(Hsu et al., 2013)
ANP32B	(Long et al., 2019)
JAK1	(Wang et al., 2017)
MCM complex	(Kawaguchi et al., 2011)
COP1	(Wang et al., 2016)
ACTB	(Smith et al., 2015)
IRF3	(Yi et al., 2017)
HDAC6	(Chen et al., 2019)
SNX2	(Koçmar et al., 2022)
ARNT	(Feng et al., 2022)
C14orf166	(Pérez-González et al., 2006)
CHD6	(Alfonso et al., 2013)
DnaJA1	(Cao et al., 2014)
ANP32A	(Carrique et al., 2020)
eEF1D	(Gao et al., 2020)
Galectin-3	(Obermann et al., 2017)
hCLE	(Pérez-González et al., 2006)
PKM2	(Miyake et al., 2017)
SAMHD1	(Zhao et al., 2024)
UBA52	(Wang et al., 2018)
